# Supplementary material for: Vitamin A- and D-Deficient Diets Disrupt Intestinal Antimicrobial Peptide Defense Involving Wnt and STAT5 Signaling Pathways in Mice
Source: Nutrients. 2023 Jan 11;15(2):376. doi: 10.3390/nu15020376 (PMC9863741; doi:10.3390/nu15020376)
Supplement: Supplementary file 1 [file nutrients-15-00376-s001.zip]

Archive with 1 entries (1 files):
- nutrients-2094969-supplementary.pdf
